# Supplementary material for: Notch and retinoic acid signals regulate macrophage formation from endocardium downstream of Nkx2-5
Source: Nat Commun. 2023 Sep 5;14:5398. doi: 10.1038/s41467-023-41039-6 (PMC10480477; doi:10.1038/s41467-023-41039-6)
Supplement: Supplementary file 4 — Source data [file 41467_2023_41039_MOESM4_ESM.xlsx]

## Sheet: Figure 2e
	Figure 2e		CD31+CD41+/7AAD-				Figure 3c
		Date	Ctrl	OE							Cell number counted from IF					Figure 4g
		230221	0.76	-					Imaging date	sample	CD41/GFP/EC	GFP/EC	CD41+/GFP+EC							Cell number counted from IF
			0.99	-				Null	230411	230218_kx_#1	1	37	0.027027					Imaging data	sample	CD31	Dhrs3/CD31	Dhrs3+CD31+/CD31+
			0.73	-					230411	230218_kx_#2	0	39	0				Control	220812	220125_ct_1	134	46	0.343284
		230308	0.25	0.74					230411	230218_kx_#3	0	40	0					230415	230218_wt_1	93	26	0.27957
			0.21	0.96					230411	230218_kx_#4	6	50	0.12					230421	230218_wt_2	43	10	0.232558
			0.6	0.47				Rescue	230411	230218_kox_#3	3	12	0.25					230421	230219_wt_1	52	18	0.346154
			-	1.35					230411	230218_kox_#4	12	30	0.4					230426	230218_wt_3	100	29	0.29
		230319	0.23	0.41					230411	230218_kox_#6	19	33	0.575758				Null	230415	230218_kx_1	86	3	0.0348837
			0.38	1.45					230411	230218_kox_#7	16	48	0.333333					230426	230218_kx_2	43	0	0
			0.27	1.15														230426	230218_kx_4	61	5	0.0819672
		230321	0.63	0.9														230426	230218_kx_5	55	1	0.0181818
			0.61	0.94														230426	230219_kx_3	62	2	0.0322581
			0.58	0.93
				0.35
		Ave	0.52	0.877273
				OE: overexpression
Figure 5b_Yolk sac_(ii)
(ii)		220327		230412		230426		230502		230504			220327		230412		230426		220327		230412		230426		230502		230504		230502		230504					Figure 5b_Yolk sac_(ii)
Methocult		DMSO_1	DMSO_2	DMSO_1	DMSO_2	DMSO_1	DMSO_2	DMSO_1	DMSO_2	DMSO_1	DMSO_2	DMSO_3	DAPT_1	DAPT_2	DAPT_1	DAPT_2	DAPT_1	DAPT_2	ATRA_1	ATRA_2	atRA_1	atRA_2	atRA_1	atRA_2	(ii)_DEAB_1	(ii)_DEAB_2	(ii)_DEAB_1	(ii)_DEAB_2	(ii)_D+D_1	(ii)_D+D_2	(ii)_D+D_1	(ii)_D+D_2			Methocult		DMSO	DAPT	atRA	DEAB	D+D
	Mac	0.903226	1.09677	0.981818	1.01818	1.33333	0.666667	0.9	1.1	0.765957	1.25532	0.978723	0.451613	0.645161	0.181818	0.327273	0.166667	0.333333	1.29032	1.03226	0.581818	0.4	0.666667	0.5	1.1	1.9	0.574468	0.382979	0.5	0.6	0.12766	0.0638298			Ave	Mac	1	0.350978	0.745178	0.989362	0.322872
	GM	0.971963	1.02804	3.12727	2.87273	3.58333	3.83333	5.4	5.3	2.44681	2.34043	2.19149	3.67742	4.96774	1.56364	2.18182	2.58333	2.91667	3.48387	2.32258	3.05455	2.61818	3	3.25	2.4	3.8	1.78723	1.70213	2.3	2.4	1.48936	1.06383				GM	3.00867	2.98177	2.95486	2.42234	1.8133
	Ery	0.807692	1.19231	2.21818	2.25455	0.833333	1.5	2.3	2.9	1.29787	1.2766	1.10638	1.80645	2.06452	1.30909	1.16364	0.916667	1.33333	2.64516	1.29032	1.16364	1.16364	0.75	1.41667	0	0	0.255319	0.170213	0	0	0	0				Ery	1.6079	1.43228	1.4049	0.106383	0
	GEMM	0.813187	1.18681	2.03636	1.96364	0.916667	3.41667	1	2.3	1.10638	1	0.723404	2.3871	3.93548	1.52727	1.78182	2.08333	2.41667	3.41935	1.80645	2.8	2	2.16667	2.83333	0	0	0.404255	0.255319	0	0.2	0.0425532	0.0638298				GEMM	1.49665	2.35528	2.5043	0.164894	0.0765957
Figure 5b_Yolk sac_(i)
(i)		220327		230413		230502		230504			220327		230413		220327		230413		230502		230504		230502		230504					Figure 5b_Yolk sac_(i)
OP9		DMSO_1	DMSO_2	DMSO_1	DMSO_2	DMSO_1	DMSO_2	DMSO_1	DMSO_2	DMSO_3	DAPT_1	DAPT_2	DAPT_1	DAPT_2	ATRA_1	ATRA_2	atRA_1	atRA_2	(i)_DEAB_1	(i)_DEAB_2	(i)_DEAB_1	(i)_DEAB_2	(i)_D+D_1	(i)_D+D_2	(i)_D+D_1	(i)_D+D_2			OP9		DMSO	DAPT	atRA	DEAB	D+D
	Mac	0.974359	1.02564	1	1	0.9	1.1	0.765957	1.25532	0.978723	0.307692	0.230769	0.481481	0.185185	0.358974	0.282051	0.259259	0.222222	0.6	1.2	0.744681	0.808511	0.4	0.3	0.212766	0.170213			Ave	Mac	1	0.301282	0.280627	0.838298	0.270745
	GM	2.30769	1.94872	3.48148	3.88889	5.4	5.3	2.44681	2.34043	2.19149	1.20513	0.820513	2.40741	2.11111	1.33333	1.15385	1.11111	1.44444	1.5	2.5	1.2766	1.3617	0.9	1.6	0.744681	0.702128				GM	3.25617	1.63604	1.26068	1.65957	0.986702
	Ery	0.666667	0.435897	2.11111	1.62963	2.3	2.9	1.29787	1.2766	1.10638	1.23077	1	1.03704	1.14815	0.564103	0.615385	0.555556	0.592593	1.4	1.8	1.42553	1.31915	0.1	0.5	0.425532	0.382979				Ery	1.52491	1.10399	0.581909	1.48617	0.352128
	GEMM	1.94872	1.58974	2.33333	1.96296	1	2.3	1.10638	1	0.723404	1.20513	0.641026	1	1.07407	0.564103	0.641026	0.185185	0.592593	0.8	0.9	0.87234	1.10638	0	0.1	0.276596	0.553191				GEMM	1.55162	0.980057	0.495726	0.919681	0.232447
Figure 5b_Yolk sac_(iii)
(iii)
OP9, Methocult		230502		230504			230504			230504			230502		230504		230502		230504					Figure 5b_Yolk sac_(iii)
		DMSO_1	DMSO_2	(iii)_DMSO_1	(iii)_DMSO_2	(iii)_DMSO_3	(iii)_DAPT_1	(iii)_DAPT_2	(iii)_DAPT_3	(iii)_atRA_1	(iii)_atRA_2	(iii)_atRA_3	(iii)_DEAB_1	(iii)_DEAB_2	(iii)_DEAB_1	(iii)_DEAB_2	(iii)_D+D_1	(iii)_D+D_2	(iii)_D+D_1	(iii)_D+D_2			OP9, Methocult		DMSO	DAPT	atRA	DEAB	D+D
	Mac	0.9	1.1	0.765957	1.25532	0.978723	0.574468	0.404255	0.340426	0.212766	0.191489	0.12766	0.9	1.7	0.404255	0.340426	0.1	0.1	0	0.0212766			Ave	Mac	1	0.439716	0.177305	0.83617	0.0553191
	GM	5.4	5.3	2.44681	2.34043	2.19149	3.06383	2.68085	2.19149	0.787234	0.914894	0.808511	2	2.9	1.48936	1.25532	0.5	0.5	0.382979	0.234043				GM	3.53574	2.64539	0.836879	1.91117	0.404255
	Ery	2.3	2.9	1.29787	1.2766	1.10638	2.68085	1.57447	1.38298	1.08511	1.08511	0.978723	0	0.8	0.0425532	0.0212766	0	0	0	0				Ery	1.77617	1.87943	1.04965	0.215957	0
	GEMM	1	2.3	1.10638	1	0.723404	2.40426	1.91489	1.65957	0.531915	0.489362	0.404255	0	0.2	0.276596	0.404255	0	0	0.0212766	0.0425532				GEMM	1.22596	1.99291	0.475177	0.220213	0.0159574
Figure 5b_Caudal half_(ii)
(ii)		230306	230429	230501	230524	230306	230429	230501	230429	230501	230524	230524			230524					Figure 5b_Caudal half_(ii)
Methocult		DMSO	DMSO	DMSO	DMSO	DAPT	(ii)_DAPT	(ii)_DAPT	(ii)_atRA	(ii)_atRA	(ii)_atRA	(ii)_DEAB_1	(ii)_DEAB_2	(ii)_DEAB_3	(ii)_D+D_1	(ii)_D+D_2	(ii)_D+D_3			Ave	DMSO	DAPT	atRA	DEAB	D+D
	Mac	1	1	1	1	0.428571	1.66667	0.375	1	1	0.777778	0.777778	0.555556	0.444444	0.333333	0.222222	0.444444			Mac	1	0.823413	0.925926	0.592593	0.333333
	GM	0.857143	3.66667	1.625	1.11111	1.71429	3.66667	1.875	3	1.5	0.777778	2	1.33333	1	1.44444	0.444444	1.22222			GM	1.81498	2.41865	1.75926	1.44444	1.03704
	Ery	0.714286	0.333333	0.5	0	0	3.66667	0.5	1	0.375	0.111111	0	0	0	0.111111	0	0			Ery	0.386905	1.38889	0.49537	0	0.037037
	GEMM	1	1.33333	0.375	0	0	1.66667	0.5	5.33333	1	0.333333	0.111111	0	0	0	0	0.222222			GEMM	0.677083	0.722222	2.22222	0.037037	0.0740741
Figure 5b_Caudal half_(i)
(i)		230306	230426		230429	230501	230524	230306	230426	230429	230501	230426	230429	230501	230524			230524					Figure 5b_Caudal half_(i)
OP9		DMSO	DMSO_1	DMSO_2	DMSO	DMSO	DMSO	DAPT	(i)_DAPT	(i)_DAPT	(i)_DAPT	(i)_atRA	(i)_atRA	(i)_atRA	(i)_DEAB_1	(i)_DEAB_2	(i)_DEAB_3	(i)_D+D_1	(i)_D+D_2	(i)_D+D_3			Ave	DMSO	DAPT	atRA	DEAB	D+D
	Mac	1	2	0	1	1	1	0.428571	0	0	0.375	0	0	0.25	1.75	1.58333	1.25	0.666667	0.5	0.583333			Mac	1	0.200893	0.0833333	1.52778	0.583333
	GM	0.857143	6	4	3.66667	1.625	1.25	3.28571	0	0.666667	1.375	2	0.666667	1.125	1.5	1.41667	1.58333	1.41667	1.16667	1.25			GM	2.8998	1.33185	1.26389	1.5	1.27778
	Ery	0.714286	0	0	0.333333	0.5	0.25	0.571429	6	0	0.5	2	0	0.125	0.0833333	0.166667	0.0833333	0.166667	0.0833333	0.25			Ery	0.299603	1.76786	0.708333	0.111111	0.166667
	GEMM	1	24	4	1.33333	0.375	0.166667	1.28571	2	0.333333	0.875	6	0	0.75	0.333333	0.416667	0.333333	0.166667	0.5	0.666667			GEMM	5.14583	1.12351	2.25	0.361111	0.444444
Figure 5b_Caudal half_(iii)
(iii)		221031		221111		230429	230501	230524	221026	221031	221111	221026	221031	221111	230429	230501	230524		230429	230501	230524				Figure 5b_Caudal half_(iii)
OP9+Methocult		DMSO_1	DMSO_2	DMSO_1	DMSO_2	DMSO	DMSO	DMSO	DAPT	DAPT	DAPT	atRA	atRA	atRA	(iii)_DEAB	(iii)_DEAB	(iii)_DEAB_1	(iii)_DEAB_2	(iii)_D+D	(iii)_D+D	(iii)_D+D_1	(iii)_D+D_2			Ave	DMSO	DAPT	atRA	DEAB	DEAB+DAPT
	Mac	1.2	0.8	1	1	1	1	1	0	0.8	0.0714286	0	0	0.0714286	1.33333	0.75	1	0.833333	0	0	0	0.166667			Mac	1	0.290476	0.0238095	0.979167	0.0416667
	GM	3.86667	4.4	2.25	2.46429	3.66667	1.625	1.25	0	2.93333	0.428571	0	0.8	0.821429	2.66667	0.625	1.25	1.25	1.66667	0.375	0.666667	0.75			GM	2.78895	1.12063	0.540476	1.44792	0.864583
	Ery	0.133333	0.133333	0.0357143	0	0.333333	0.5	0.25	0	0.133333	0.107143	0	0.133333	0	0.666667	0.125	0	0.166667	0	0	0	0			Ery	0.197959	0.0801587	0.0444444	0.239583	0
	GEMM	2.93333	1.6	0.428571	0.428571	1.33333	0.375	0.166667	0	2.13333	0.535714	0	1.73333	0.142857	0.666667	0.375	0	0.0833333	0	0.25	0	0.0833333			GEMM	1.03793	0.889683	0.625397	0.28125	0.0833333
Figure 5b_Heart_(ii)
(ii)		230413	230501	230524	230413	230501	230524	230413	230501	230524	230524			230524					Figure 5b_Heart_(ii)
Methocult		DMSO	DMSO	DMSO	(ii)_DAPT	(ii)_DAPT	(ii)_DAPT	(ii)_atRA	(ii)_atRA	(ii)_atRA	(ii)_DEAB_1	(ii)_DEAB_2	(ii)_DEAB_3	(ii)_D+D_1	(ii)_D+D_2	(ii)_D+D_3			Ave	DMSO	DAPT	atRA	DEAB	D+D
	Mac	1	1	1	0.5	0.375	0.222222	0.384615	0.25	0.111111	0.777778	0.666667	0.666667	0.222222	0.333333	0.444444			Mac	1	0.365741	0.248575	0.703704	0.333333
	GM	1	1.375	1.55556	2	0.875	0.666667	0.769231	0.5	0.444444	1.77778	2.22222	2.44444	0.777778	0.444444	1.44444			GM	1.31019	1.18056	0.571225	2.14815	0.888889
	Ery	0.5	0.5	0	0.346154	0.375	0.111111	0.346154	0.375	0.111111	0.111111	0.222222	0	0	0	0			Ery	0.333333	0.277422	0.277422	0.111111	0
	GEMM	0.807692	0.75	0	1	0.25	0.222222	0.461538	0.25	0	0.222222	0.333333	0.222222	0.111111	0	0			GEMM	0.519231	0.490741	0.237179	0.259259	0.037037
Figure 5b_Heart_(i)
(i)		230413	230426	230426	2320501	230524	230413	230426	2320501	230413	230426	2320501	230524			230524					Figure 5b_Heart_(i)
OP9		DMSO	DMSO_1	DMSO_2	DMSO	DMSO	(i)_DAPT	(i)_DAPT	(i)_DAPT	(i)_atRA	(i)_atRA	(i)_atRA	(i)_DEAB_1	(i)_DEAB_2	(i)_DEAB_3	(i)_D+D_1	(i)_D+D_2	(i)_D+D_3			Ave	DMSO	DAPT	atRA	DEAB	D+D
	Mac	1	1.33333	0.666667	1	1	0.0769231	0	0.375	0.0384615	0	0.5	1.25	1.25	1.125	0.25	0.375	0			Mac	1	0.150641	0.179487	1.20833	0.208333
	GM	1	0	2.66667	1.375	1.625	0.653846	0	1	1	6	1	1.75	2	2.375	1.5	1.375	1			GM	1.33333	0.551282	2.66667	2.04167	1.29167
	Ery	0.5	1.33333	0.666667	0.5	0	0.307692	0	0.75	0.5	0.666667	0.75	0.25	0.125	0	0	0	0			Ery	0.6	0.352564	0.638889	0.125	0
	GEMM	0.807692	0.666667	2.66667	0.75	0	0.192308	0	0.875	0.153846	4.66667	0.75	0	0	0	0	0	0			GEMM	0.978205	0.355769	1.85684	0	0
Figure 5b_Heart_(iii)
(iii)		220520		221104		221113		230501	230524	220520		221104	221113	220520		221104	221113	230501	230524		230501	230524			Figure 5b_Heart_(iii)
OP9+Methocult		DMSO_1	DMSO_2	DMSO_1	DMSO_2	DMSO_1	DMSO_2	DMSO	DMSO	DAPT_1	DAPT_2	DAPT	DAPT	atRA_1	atRA_2	atRA	atRA	(iii)_DEAB	(iii)_DEAB_1	(iii)_DEAB_2	(iii)_D+D	(iii)_D+D_1	(iii)_D+D_2		Ave	DMSO	DAPT	atRA	DEAB	D+D
	Mac	1.2	0.8	1.01639	0.983607	1.26923	0.730769	1	1	0.4	0.266667	0.295082	0.0384615	0.266667	0	0.131148	0.0384615	0.75	0.875	1	0.25	0.25	0.5		Mac	1	0.250053	0.109069	0.875	0.333333
	GM	5.6	4.8	0.983607	1.21311	1.23077	1.11538	1.375	1.625	2	1.73333	0.491803	0.153846	2.8	3.06667	0.655738	0.538462	0.875	2.75	2.375	0.625	1.375	2		GM	2.24286	1.09475	1.76522	2	1.33333
	Ery	0	0	0.0327869	0.0655738	0.115385	0.0384615	0.5	0	0	0.133333	0	0	0	0	0.0655738	0.0769231	0.25	0	0	0.25	0	0		Ery	0.0940259	0.0333333	0.0356242	0.0833333	0.0833333
	GEMM	1.33333	0.4	0.229508	0.295082	0	0	0.75	0	0.666667	0.266667	0	0	0.133333	0.4	0.229508	0.0384615	0	0	0	0	0.375	0.5		GEMM	0.37599	0.233333	0.200326	0	0.291667
	Figure S6c								18s rRNA			RaRb			RaRb/18s rRNA				Figure S7a_atRA									18s rRNA			RaRb			RaRb/18s rRNA				Figure S7a_DEAB
			Dhrs3+ macrophage				atRA		Cq_1	Cq_2	Cq_Ave	Cq_1	Cq_2	Cq_Ave	△Cq	△△Cq	2^-△△Cq			0uM	0.01uM	0.1uM	1uM			DEAB		Cq_1	Cq_2	Cq_Ave	Cq_1	Cq_2	Cq_Ave	△Ct	△△Ct	2^-△△Ct			0uM	10uM	50uM	100uM	250uM
			Ctrl	OE			n=1	3/20_DMSO_1	7.44	7.34	7.39	29.15	28.89	29.02	21.63	21.63	3.08121e-07		n=1	1	2.19	6.9644	25.4572			n=1	3/29_DMSO_1	12.83	12.79	12.81	31.89	33.85	32.87	20.06	20.06	9.14826e-07		n=1	1	0.714497	1.22264	0.477973	0.239816
		220115	0.39	0.86			n=2	3/20_DMSO_2	8.69	8.65	8.67	30.31	30.21	30.26	21.59	21.59	3.16783e-07		n=2	1.02811	1.73508	7.56846	63.1189			n=2	3/29_DMSO_2	8.03	8.04	8.035	28.51	28.64	28.575	20.54	20.54	6.55909e-07		n=2	0.72	0.578344	0.308855	0.373712	0.630689
			0.63				n=1	3/20_atRA_0.01_1	8.37	8.41	8.39	28.83	28.95	28.89	20.5	20.5	6.7435e-07		n=3	1.46409	8.11168	17.5695	31.5594			n=3	4/20_DMSO_1	10.39	10.42	10.405	31.25	32.64	31.945	21.54	21.54	3.27955e-07		n=3	0.36	0.523042	0.726986	0.550953	0.228458
		220311	0.38	0.72			n=2	3/20_atRA_0.01_2	6.89	6.8	6.845	27.78	27.58	27.68	20.835	20.835	5.34614e-07		n=4	1.8025	3.45815	11.4716	36.1269			n=4	4/20_DMSO_2	10.11	10.12	10.115	31.35	30.23	30.79	20.675	20.675	5.97317e-07		n=4	0.65	missing	missing	0.392292	0.278355
				0.8			n=1	3/20_atRA_0.1_1	6.57	6.66	6.615	25.53	25.36	25.445	18.83	18.83	2.14588e-06		Ave	1.32368	3.87373	10.8935	39.0656			n=1	3/29_DEAB_10_1	11.26	11.25	11.255	31.69	31.91	31.8	20.545	20.545	6.5364e-07		Ave	0.6825	0.605295	0.752827	0.448732	0.34433
		221109	0.47	0.7			n=2	3/20_atRA_0.1_2	6.25	6.19	6.22	24.89	24.97	24.93	18.71	18.71	2.332e-06									n=3	4/20_DEAB_10_1	9.94	10.07	10.005	30.93	30.78	30.855	20.85	20.85	5.29084e-07
			0.39	0.76			n=1	3/20_atRA_1_1	6.75	6.95	6.85	23.93	23.69	23.81	16.96	16.96	7.84389e-06									n=4	4/20_DEAB_10_2	9.67	9.74	9.705	30.98	30.42	30.7	20.995	20.995	4.78493e-07
		Ave	0.452	0.768			n=2	3/20_atRA_1_2	8.12	8.17	8.145	23.88	23.71	23.795	15.65	15.65	1.94483e-05									n=1	3/29_DEAB_50_1	11.81	11.91	11.86	31.04	32.22	31.63	19.77	19.77	1.1185e-06
				OE: overexpression			n=3	3/6_DMSO_1	6	6.1	6.05	27.12	27.14	27.13	21.08	21.08	4.51115e-07									n=2	4/20_DEAB_50_1	9.49	9.6	9.545	30.83	31.77	31.3	21.755	21.755	2.82548e-07
							n=4	3/6_DMSO_2	7.34	7.37	7.355	28.28	27.99	28.135	20.78	20.78	5.55388e-07									n=3	4/20_DEAB_50_2	9.96	10.18	10.07	30.54	30.64	30.59	20.52	20.52	6.65066e-07
							n=3	3/6_atRA_0.01_1	6.81	6.63	6.72	25.32	25.34	25.33	18.61	18.61	2.49938e-06									n=1	4/26_DEAB_100_1	9.23	9.25	9.24	29.99	30.74	30.365	21.125	21.125	4.37262e-07
							n=4	3/6_atRA_0.01_2	5.48	5.41	5.445	25.26	25.31	25.285	19.84	19.84	1.06553e-06									n=2	4/26_DEAB_100_2	8.33	8.35	8.34	29.74	29.9	29.82	21.48	21.48	3.41882e-07
							n=3	3/6_atRA_0.1_1	5.67	5.69	5.68	23.25	23.1	23.175	17.495	17.495	5.41353e-06									n=3	4/26_DEAB_100_3	8.86	8.98	8.92	29.48	30.2	29.84	20.92	20.92	5.04025e-07
							n=4	3/6_atRA_0.1_2	5.63	5.5	5.565	23.67	23.68	23.675	18.11	18.11	3.53465e-06									n=4	4/26_DEAB_100_4	9.39	9.53	9.46	30.88	30.86	30.87	21.41	21.41	3.58879e-07
							n=3	3/6_atRA_1_1	6.31	6.35	6.33	23.01	22.95	22.98	16.65	16.65	9.72413e-06									n=1	3/29_DEAB_250_1	10.49	10.55	10.52	31.92	33.36	32.64	22.12	22.12	2.1939e-07
							n=4	3/6_atRA_1_2	6.03	6.04	6.035	22.52	22.46	22.49	16.455	16.455	1.11314e-05									n=2	3/29_DEAB_250_2	8.27	8.16	8.215	29.17	28.71	28.94	20.725	20.725	5.7697e-07
																										n=3	4/20_DEAB_250_1	11.37	10.23	10.8	31.91	34.07	32.99	22.19	22.19	2.08999e-07
																										n=4	4/20_DEAB_250_2	10.36	9.49	9.925	32.33	31.33	31.83	21.905	21.905	2.54647e-07
							Figure S7b_Yolk sac_(i)								Figure S7b_Yolk sac_(ii)								Figure S7b_Yolk sac_(iii)										Figure S8b									Figure S9b	CD68+ cells in cardiac cushion/valve					Figure S9d	F4/80+ cells in valve leaves
								DMSO	DAPT	atRA	DEAB	D+D				DMSO	DAPT	atRA	DEAB	D+D				DMSO	DAPT	atRA	DEAB	D+D							%	%								Ctrl	Mut
							230329	1.55	5.6	6.91					230329	2.1	3.53	12.3					230502	2.05			1.7	4.82							Valve leaf area	Nuclear area	Ratio: Nuc/leaf	Ave					#1	16	4				#1
								3.41	5.61	4.28						2.19	3.96	9.48						2			1.34	2.59						E15.5_Ct_#1	74.61	37.23	0.498995							23	5
							230414	0.7	0.83	1.92					230414	1.08	0.92	5.07					230504	1.31	0.93	2.43	1.05	1.93						E15.5_Ct_#2	82.4	40.92	0.496602							17	5
								0.54	1.11	1.09						0.72	0.73	3.12						1.58	1.06	2.94	0.76	1.38						E15.5_Ct_#3	82.01	42.69	0.520546						#2	6	10				#2
							230421	2.16	1.79	1.53					230427	1.48	2.04	2.61						1.27	1.05	3.57								E15.5_Ct_#4	67.28	43.75	0.650268	0.541603						17	25
								1.78	0.96	0.81						1.83	2.26	3.04					Ave	1.642	1.01333	2.98	1.2125	2.68						E15.5_Mut_#1	59.95	29.34	0.489408							16	7
							230502	2.05			0.7	2.79			230502	2.05			4.24	3.34			SD	0.369824	0.0723418	0.571052	0.402109	1.50999						E15.5_Mut_#2	60.57	41.43	0.684002						#3	13	17
								2			1.13	2.08				2			3.82	3.41														E15.5_Mut_#3	79.17	33.51	0.423266							20	11				#3
							230504	1.31			0.48	0.35			230504	1.31			1.16	1.88														E15.5_Mut_#4	66.31	46.83	0.706228	0.575726						14	9
								1.58			0.55	0.31				1.58			1.06	1.59														P1_Ct_#1	40.332	22.449	0.556605						#4	-	19				#4
								1.27								1.27																		P1_Ct_#2	31.574	18.233	0.577469							-	11
							Ave	1.66818	2.65	2.75667	0.715	1.3825			Ave	1.60091	2.24	5.93667	2.57	2.555														P1_Ct_#3	27.146	14.875	0.547963							-	18
							SD	0.77865	2.31274	2.38087	0.29149	1.24952			SD	0.476035	1.31798	4.02962	1.69505	0.954655														P1_Ct_#4	26.859	17.481	0.650843	0.58322					Ave	15.7778	11.75				#5
																																		P1_Mut_#1	26.42	6.682	0.252914						SD	4.73756	6.6075
																																		P1_Mut_#2	47.519	13.439	0.282813
							Figure S7b_Caudal half_(i)								Figure S7b_Caudal half_(ii)								Figure S7b_Caudal half_(iii)											P1_Mut_#3	23.734	10.243	0.431575
								DMSO	DAPT	atRA	DEAB	D+D				DMSO	DAPT	atRA	DEAB	D+D				DMSO	DAPT	atRA	DEAB	D+D						P1_Mut_#4	32.676	11.719	0.358642	0.331486											Ave
							230428	54.44	65.45	55.13					230429	82.7	23.4	9.73					220519	78.5	53.96	28.63								P10_Ct_#1	23.427	11.103	0.47394												SD
								35.08							230501	32	23.3	16.6					221102	50.8	40.3	5.43								P10_Ct_#2	20.942	12.867	0.614411
							230429	82.7	1.95	25.4					230524	6.83		8.76	6.32	36.2				11.4										P10_Ct_#3	32.157	22.457	0.698355
							230501	32	4.24	29									71.1	6.74			221112	16.8	3	6.4								P10_Ct_#4	19.814	12.935	0.652821	0.609882
							230525	8.54			35.8	6.15							26.1	8.64				11										P10_Mut_#1	21.319	6.165	0.289179
											8.84	2.91			Ave	40.51	23.35	11.6967	34.5067	17.1933			230429	82.7			39.4	21.9						P10_Mut_#2	32.214	10.565	0.327963
											6.24	4.86			SD	38.6443	0.0707107	4.27402	33.1981	16.4876			230501	32			17.9	1.96						P10_Mut_#3	35.367	11.012	0.311364
							Ave	42.552	23.88	36.51	16.96	4.64											230525	8.54			6.6	2.14						P10_Mut_#4	18.853	7.05	0.373946	0.325613
							SD	27.7362	36.0189	16.2255	16.3676	1.63117															4.13	1.3
																							Ave	36.4675	32.42	13.4867	17.0075	6.825
																							SD	30.6438	26.378	13.1235	16.0869	10.0565
							Figure S7b_Heart_(i)								Figure S7b_Heart_(ii)								Figure S7b_Heart_(iii)
								DMSO	DAPT	atRA	DEAB	D+D				DMSO	DAPT	atRA	DEAB	D+D				DMSO	DAPT	atRA	DEAB	D+D
							230416	2.43	3.34	3.69					230416	2.43	1.92	83.84					221105	23.1	3.07	29.7
							230428	78.1	96.31	18.4					230501	38.7	3.38	1.98						5.37
								95.09							230524	9.14	6.22	5.97	9.41	16.7			221113	0	0	0.07
							230501	38.7	3.96	9.6									12	9.03				0
							230525	6.75			61.6	3.67							20.3	8.94			220519	86.66	60.04	51.84
											3.25	2.04			Ave	16.7567	3.84	30.5967	13.9033	11.5567			230501	38.7			41	23.9
											91.8	7.91			SD	19.2974	2.1866	46.1532	5.68903	4.45448			230525	6.75			8.4	3.22
							Ave	44.214	34.5367	10.5633	52.2167	4.54															6.09	7.35
							SD	41.5827	53.4982	7.40216	45.0146	3.03017											Ave	22.94	21.0367	27.2033	18.4967	11.49
																							SD	31.4429	33.8127	25.9751	19.5227	10.944
[truncated: 2 more columns]
